# Supplementary material for: From commodity to money: The rise of silver coinage around the Ancient Mediterranean (sixth–first centuries bce)
Source: Archaeometry. 2020 Oct 27;63(1):142–55. doi: 10.1111/arcm.12615 (PMC7821003; doi:10.1111/arcm.12615)
Supplement: Supplementary file 1 — Table S1. Multi‐collector inductively coupled plasma mass spectrometer (MC‐ICP‐MS). OK as edited? Pb and Ag isotopic data from the present work and the literature. [file ARCM-63-142-s001.xlsx]

## Sheet: Sheet1
Table ST1. MC-ICP-MS Pb and Ag isotopic data from the present work and the literature.
Sample	Code	Mint	color	ID	Date	206Pb/204Pb	207Pb/204Pb	208Pb/204Pb	207Pb/206Pb	208Pb/206Pb	Tmod (Ma)	mu	kappa	eps109Ag	Ref Pb	Ref Ag
HE001	Boehringers series 12 / Cop 629	Syracuse	5	Sy	-474	18.8365	15.689	38.8617	0.832904	2.06311	53.5708	9.87026	3.88228	0.242716	(a)	this work
HE002	Boehringer series 11 / Cop 626	Syracuse	5	Sy	-474	18.8325	15.688	38.8621	0.83303	2.06357	54.6313	9.86727	3.88464	-0.0334791	(a)	this work
HE003	Boehringer series 22 / Cop 660-662	Syracuse	5	Sy	-430	18.804	15.677	38.85	0.833706	2.06605	54.001	9.83022	3.89265	0.739934	(b)	this work
TB032	Boehringer series 9, 183	Syracuse	5	Sy	-474	18.78	15.6765	38.8554	0.834746	2.06898	70.9273	9.83278	3.91043	0.224425	(a)	this work
TB034	Boehringer series 22, 684	Syracuse	5	Sy	-435	18.5592	15.6463	38.5964	0.843046	2.07963	176.304	9.75943	3.91016	1.02664	(b)	this work
TB035	SNG Cop 711f	Syracuse	5	Sy	-331	18.8381	15.6837	38.8509	0.832557	2.06236	42.0217	9.84986	3.87404	0.12776	(b)	this work
TB036	SNG Cop 766	Syracuse	5	Sy	-297	18.7341	15.6852	38.9013	0.837254	2.0765	122.039	9.87522	3.96603	-0.355992	(b)	this work
HE004	HN 1760	Thurium	5	Th	-422	18.863	15.69	38.871	0.831787	2.0607	35.8616	9.86927	3.87062	0.559219	(b)	this work
HE005	HN 1772	Thurium	5	Th	-422	18.843	15.688	38.872	0.832564	2.06294	46.7691	9.86526	3.88293	0.114727	(b)	this work
HE006	HN 968	Taras	5	Ta	-291	18.799	15.674	38.843	0.833768	2.06623	51.7732	9.81962	3.89126	-0.0222493	(b)	this work
GE018	HN 827	Taras	5	Ta	-490	18.7055	15.6652	38.8432	0.837465	2.07657	104.152	9.80342	3.94806	-0.39096	(a)	this work
TB005	HN 1001	Taras	5	Ta	-276	18.8047	15.6778	38.8444	0.833719	2.06568	55.1038	9.83317	3.88974	0.198212	(b)	this work
TB008	HN 1025	Taras	5	Ta	-256	18.8164	15.6834	38.8685	0.833494	2.06567	57.4102	9.8525	3.8963	0.16461	(b)	this work
TB011	HN 1043	Taras	5	Ta	-256	18.816	15.677	38.842	0.833174	2.06431	45.0462	9.82801	3.8811	0.180466	(b)	this work
GE004	Arnold-Biucchi 1	Selinus	5	Se	-530	18.6328	15.666	38.8141	0.840775	2.08311	159.751	9.82084	3.98102	1.295	(a)	this work
TB014	HN 1540	Metapontum	3	Me	-345	18.756	15.672	38.816	0.835573	2.06952	79.898	9.81998	3.90434	0.0334197	(b)	this work
TB015	HN 1537	Metapontum	3	Me	-345	18.816	15.68	38.847	0.833333	2.06457	51.0074	9.83952	3.88465	0.321616	(b)	this work
TB017	HN 1575	Metapontum	3	Me	-335	18.834	15.688	38.865	0.832962	2.06356	53.4598	9.86692	3.88511	0.0775356	(b)	this work
TB018	HN 1575	Metapontum	3	Me	-335	18.836	15.685	38.857	0.832714	2.06291	46.0298	9.85503	3.87882	0.158251	(b)	this work
TB029	Kraay Himera II	Himera	5	Hi	-525	18.6805	15.6646	38.8123	0.838558	2.0777	121.745	9.8062	3.94848	-0.480651	(a)	this work
TB030	Jenkins Himera II	Himera	5	Hi	-477	18.7925	15.6786	38.8566	0.8343	2.06767	65.6989	9.83841	3.90379	0.285094	(a)	this work
MS002	RRC 15/1a = HN 275	DiDrach Rome	6	R	-260	18.817	15.679	38.846	0.833236	2.06441	48.2762	9.8355	3.88317	0.0967822	(d)	this work
TB038	RRC 26/1 = HN 306	Denarius	6	R	-235	18.8441	15.6804	38.8417	0.832114	2.06122	30.8789	9.83593	3.86458	0.0537686	(d)	this work
15	RRC 29/3	Quadrigatus	6	rQ	-220	18.68	15.669	38.777	0.838812	2.07586	130.586	9.82315	3.93237	0.37	(c)	(c)
21	RRC 29/3	Quadrigatus	6	rQ	-220	18.631	15.653	38.721	0.840159	2.07831	135.805	9.77086	3.92991	0.01	(c)	(c)
23	RRC 30/1	Denarius	6	r	-220	18.81	15.672	38.823	0.833174	2.06396	39.5667	9.80993	3.87364	0.22	(c)	(c)
MS007	RRC 28/3 = HN 334	Denarius	6	R	-218	18.76	15.674	38.795	0.835501	2.06796	80.8655	9.82693	3.89196	0.162783	(d)	this work
17	RRC 28/3	Quadrigatus Rome	6	RQ	-218	18.458	15.636	38.551	0.847112	2.08858	231.929	9.74073	3.94957	0.2	(c)	(c)
DE004	RRC 44/7	Sestertius	6	Rs	-211	18.738	15.677	38.779	0.836642	2.06954	103.134	9.84273	3.89898	0.169433	(d)	this work
1	RRC 44/5	Denarius Rome	6	Rd	-211	18.731	15.684	38.864	0.837328	2.07485	121.997	9.87118	3.94879	-0.44	(c)	(c)
22	RRC 44/5	Denarius Rome	6	Rd	-211	18.689	15.66	38.77	0.837926	2.07448	106.23	9.78653	3.9198	-0.42	(c)	(c)
5	RRC 53/2	Denarius Rome	6	Rd	-211	18.6973	15.6753	38.8083	0.838372	2.07561	129.965	9.84396	3.93929	-0.01	(c)	(c)
11	RRC 44/5	Denarius Rome	6	Rd	-211	18.6805	15.676	38.8005	0.839164	2.07706	143.84	9.85023	3.94647	-0.45	(c)	(c)
3	RRC 44/1	Victoriatus Rome	6	Rv	-211	18.738	15.7003	38.8585	0.837883	2.07378	148.271	9.93285	3.94725	0.16	(c)	(c)
4	RRC 44/6	Quinarius	6	Rq	-211	18.762	15.677	38.808	0.835572	2.06844	85.2905	9.83811	3.89828	0.34	(c)	(c)
24	RRC 44/6	Quinarius	6	Rq	-211	18.639	15.661	38.705	0.840227	2.07656	145.479	9.80032	3.91937	0.08	(c)	(c)
10	RRC 53/2	Denarius Rome	6	Rd	-211	18.5295	15.627	38.564	0.843358	2.08122	160.872	9.69035	3.90598	-0.08	(c)	(c)
6	RRC 98A/1a	Victoriatus Luceria	6	RvLu	-210	18.684	15.654	38.713	0.837829	2.07199	98.1254	9.76431	3.89198	-0.17	(c)	(c)
26	RRC 102/1	Victoriatus Rome	6	Rv	-210	18.712	15.658	38.745	0.836789	2.0706	85.0744	9.77438	3.89168	1.32	(c)	(c)
14	RRC 97/2	Quinarius Luceria	6	RqLu	-210	18.688	15.646	38.712	0.837222	2.07149	79.2359	9.73268	3.88606	-0.91	(c)	(c)
16	RRC 60/1	Denarius	6	RdC	-208	18.616	15.657	38.656	0.841051	2.07649	154.811	9.78943	3.90776	-0.09	(c)	(c)
Sample	Code	Mint	color	ID	Date	206Pb/204Pb	207Pb/204Pb	208Pb/204Pb	207Pb/206Pb	208Pb/206Pb	Tmod	mu	kappa	eps109Ag	Ref Pb	Ref Ag
8	RRC 80/1a	Denarius Syracuse	6	RdSy	-208	18.631	15.682	38.82	0.841715	2.08362	191.961	9.88383	3.99091	-0.14	(c)	(c)
18	RRC 58/2	Denarius Rome	6	Rd	-207	18.611	15.638	38.698	0.840256	2.07931	121.263	9.71667	3.92579	-0.66	(c)	(c)
12	RRC 113/1	Denarius Rome	6	Rd	-200	18.771	15.682	38.843	0.835438	2.06931	88.4349	9.85568	3.91188	-0.6	(c)	(c)
25	RRC 112/1	Victoriatus Rome	6	Rv	-200	18.718	15.671	38.771	0.837216	2.07132	106.237	9.82342	3.90559	-0.1	(c)	(c)
19	RRC 112/2a	Denarius Rome	6	Rd	-200	18.422	15.604	38.434	0.847031	2.08631	196.785	9.623	3.90054	-0.63	(c)	(c)
7	RRC 215/1	Denarius	6	Rd	-148	18.438	15.645	38.542	0.848519	2.09036	264.021	9.78066	3.96134	-0.87	(c)	(c)
2	RRC 139/1	Denarius Rome	6	Rd	-184	18.572	15.656	38.681	0.842989	2.08276	185.614	9.79464	3.94898	-0.21	(c)	(c)
9	RRC 203/1b	Denarius	6	Rd	-153	18.574	15.664	38.766	0.843329	2.08711	199.547	9.8255	3.99442	-0.13	(c)	(c)
13	RRC 197/1a-b	Denarius	6	rd	-156	18.525	15.671	38.682	0.845938	2.0881	249.069	9.86367	3.98586	-1.05	(c)	(c)
R136	RCV 114	Denarius Rome	6	Rd	-136	18.702	15.684	38.921	0.838627	2.08111	143.44	9.87697	3.99648	-0.6	(d)	(d)
R121	RRC 278/1	Denarius Rome	6	Rd	-121	18.497	15.674	38.743	0.847381	2.09456	275.302	9.88185	4.03757	0.06	(d)	(d)
R118	RRC 282/4	Denarius Narbo	6	RdN	-118	18.177	15.663	38.349	0.861693	2.10975	488.653	9.91917	4.04184	-0.96	(d)	(d)
GE055	CNH p. 20-21	Drachm Emporium	6	REm	-220	18.696	15.678	38.955	0.838575	2.0836	136.242	9.85488	4.0155	-0.875675	(d)	this work
R90	RRC 340/1	Denarius Rome	6	Rd	-90	18.664	15.691	38.901	0.840709	2.08428	184.896	9.91206	4.01378	-0.69	(d)	(d)
All1		Gaul Allobroges	7	GA	-80	18.668	15.683	38.956	0.840101	2.08678	166.609	9.88001	4.03633	-0.52	(d)	(d)
GAU		Gaul Séquanes	7	GS	-80	18.722	15.684	39.013	0.837731	2.08381	128.656	9.87297	4.0299	-0.58	(d)	(d)
R82	RRC 361/1c	Denarius Rome	6	Rd	0	18.74	15.697	38.875	0.83762	2.07444	140.542	9.91982	3.95314	-0.53	(d)	(d)
20		Tridrachma Carthage	4	Ca	-235	18.679	15.667	38.791	0.838749	2.07672	127.423	9.8156	3.93942	-0.31	(d)	(d)
GE001	Jenkins series 2d 101-102	Tridrachma Carthage	4	Ca	-335	18.542	15.69	38.82	0.846187	2.09363	272.342	9.93484	4.05306	-1.01019	(d)	this work
GE002	Jenkins series 3a 176, MMHNT	Tridrachma Carthage	4	Ca	-335	18.622	15.688	38.902	0.842444	2.08903	210.018	9.90924	4.0411	-0.929189	(d)	this work
Hemi1		Thrace	2	Ab	-330	18.783	15.688	38.881	0.835223	2.07001	91.3039	9.87653	3.92539	-0.23	(d)	(d)
Hemi2		Macedon	2	Ma	-330	18.824	15.71	39.006	0.834573	2.07214	103.923	9.95359	3.96938	0.3	(d)	(d)
Alex3		Macedon	2	Ma	-330	18.804	15.677	38.931	0.833706	2.07036	54.001	9.83022	3.93301	-0.17	(d)	(d)
Hemi2		Macedon	2	Ma	-330	18.811	15.687	38.884	0.833927	2.06709	68.5713	9.86736	3.90872	-0.16	(d)	(d)
Dr		Thrace Istros	2	Is	-400	18.772	15.684	38.876	0.8355	2.07096	91.6184	9.8632	3.92849	-0.29	(d)	(d)
Ob1		Thrace Istros	2	Is	-400	18.767	15.684	38.897	0.835722	2.07263	95.3272	9.86416	3.94222	0.08	(d)	(d)
Ob2		Thrace Istros	2	Is	-400	18.823	15.694	38.931	0.833767	2.06827	73.4452	9.89205	3.92699	0.12	(d)	(d)
Ob3		ND	9	ND	-400	18.861	15.699	38.897	0.832352	2.0623	55.1439	9.90418	3.88791	-0.29	(d)	(d)
Sample	Code	Mint	color	ID	Date	206Pb/204Pb	207Pb/204Pb	208Pb/204Pb	207Pb/206Pb	208Pb/206Pb	Tmod	mu	kappa	eps109Ag	Ref Pb	Ref Ag
pont1		Apollonia Pontica	1	AP	-450	18.852	15.697	38.894	0.832644	2.06312	57.869	9.89816	3.89136	-0.09	(d)	(d)
Pont2		Apollonia Pontica	1	AP	-450	18.711	15.685	38.916	0.838277	2.07985	138.727	9.87904	3.98842	-0.48	(d)	(d)
Pont3		Apollonia Pontica	1	AP	-450	18.821	15.681	38.965	0.833165	2.07029	49.2654	9.84244	3.94051	0.34	(d)	(d)
Gr1		Athens	1	At	-346	18.858	15.701	38.914	0.832591	2.06353	61.2986	9.91242	3.89891	-0.15	(d)	(d)
Gr2		Miletos	1	Mi	-500	18.274	15.645	38.436	0.856134	2.10332	385.135	9.82011	4.01594	0.19	(d)	(d)
Gr3		Pharsalos	1	Ph	-425	18.842	15.695	38.9	0.83298	2.06454	61.3383	9.89234	3.89992	-0.02	(d)	(d)
ph1		Sidon	8	Si	-333	18.92	15.696	39.178	0.829598	2.07072	5.40039	9.88201	3.98779	-0.04	(d)	(d)
GIL 1		Attica	1	At	-432	18.8306	15.6809	38.8566	0.832734	2.06348	41.8861	9.84027	3.88055	0.032918	this work	this work
GIL 2		Attica	1	At	-431	18.8489	15.6903	38.8533	0.832426	2.0613	46.9818	9.87311	3.87078	-0.533607	this work	this work
GIL 3		Attica	1	At	-431	18.833	15.682	38.8477	0.832687	2.06274	42.3178	9.84411	3.87502	-0.02	this work	this work
GIL 4		Gela	5	Ge	-489	18.8276	15.6765	38.7911	0.832633	2.06033	35.3566	9.82392	3.84834	0.360598	this work	this work
GIL 5		Ionia	10	Io	-575	18.8398	15.6788	38.8233	0.832216	2.0607	30.8529	9.83059	3.85752	-0.024	this work	this work
GIL 6		Rhodes	10	Rh	-150	18.854	15.6837	38.8196	0.831849	2.05896	30.0387	9.84683	3.84859	-0.405258	this work	this work
GIL 7		Lydia	10	Ly	-485	18.7779	15.6854	38.8301	0.835312	2.06786	89.9802	9.86743	3.90222	-0.27	this work	this work
GIL 8		Cilicia	10	Ci	-350	18.711	15.6746	38.8642	0.837721	2.07708	118.48	9.8387	3.95849	-0.505929	this work	this work
GIL 9		Thrace	2	Ab	-300	18.7393	15.6774	38.875	0.836604	2.07452	102.881	9.84385	3.94665	-2.71711	this work	this work
D01		Quadr Capua	6	Rca	-215	18.7765	15.6849	38.8853	0.835347	2.07096	90.0045	9.86569	3.93062	-0.192	this work	this work
D02		QuadrTarraco	6	RDSp	-214	18.6596	15.6715	38.8522	0.839865	2.08216	150.668	9.83708	3.98486	-0.704	this work	this work
D03		Denarius	6	Rv	-212	18.7965	15.6835	38.8311	0.834386	2.06587	72.5092	9.85672	3.89032	-0.262	this work	this work
D10		Denarius Syracuse	6	Rdsy	-211	18.815	15.6894	38.8834	0.833878	2.06661	70.3765	9.87597	3.90674	0.026	this work	this work
D14		Denarius Capua	6	Rdca	-207	18.7299	15.688	39.0062	0.837592	2.08257	130.563	9.88681	4.02273	-0.659	this work	this work
Alex1		Alexander Thrace	2	Ab	-329	18.783	15.688	38.881	0.835223	2.07001	91.3039	9.87653	3.92539	3.9167	(d)	(d)
Alex2		Alexander Macedon	2	Ma	-329	18.824	15.71	39.006	0.834573	2.07214	103.923	9.95359	3.96938	3.9527	(d)	(d)
Key to ID abbreviations: 1 Attica (At), 2 Macedon (Ma), 3 Metapontum (Me) 4 Carthage (Ca) 5 Gela (Ge) 6 Rome
d=denarius, v=victoriatus Q=quadrigatus q=quinarius r=incertae sedis 7 Gaul (G) 8 Sidon (Si) 9 not determined (ND) 10 Ionia-Asia Minor
Typical relative uncertainties are 0.0002 for 204Pb-normalized ratios, <0.0001 for 206Pb-normalized ratios, and 0.05-0.10 for eps109Ag.
(a) Birch T, Kemmers F, Klein S, Seitz H, & Höfer H (2020) Silver for the Greek colonies: Issues, analysis and preliminary results from a large‐scale coin sampling project. Metallurgy in numismatics 6.
(b) Birch T, et al. (2020) Retracing Magna Graecia's silver: coupling lead isotopes with a multi‐standard trace element procedure. Archaeometry 62(1):81-108
(c) Albarède F, Blichert-Toft J, Rivoal M, & Telouk P (2016) A glimpse into the Roman finances of the Second Punic War through silver isotopes. Geochemical Perspective Letters 2:127-137.
(d) Desaulty AM, Telouk P, Albalat E, & Albarede F (2011) Isotopic Ag-Cu-Pb record of silver circulation through 16th-18th century Spain. PNAS 108(22):9002-9007.

## Sheet: Key
col =colo(u)r
Date: mid-range
R	Rome
r	roman (no mint)
Q	quadrigatues
q	quinarius
v	victoriatus
non-spec	denarius
